# Supplementary material for: Case report and literature review: Primary leiomyosarcoma of the penis
Source: Front Surg. 2023 Jan 9;9:1068935. doi: 10.3389/fsurg.2022.1068935 (PMC9870723; doi:10.3389/fsurg.2022.1068935)
Supplement: Supplementary file 2 [file Table1.xlsx]

## Sheet: Sheet2
Table 1. Reported cases of leiomyosarcoma of the penis
Case	Author	Age (years)	Tumor size (cm)	Anatomic location	Treatment	Course and follow-up
1	Levi (1930)	38	NA (small nodule)	Superficial on dorsum of distal shaft	Small nodule since childhood. Local excision at 36	No follow-up
2	Kreibig (1931)	46	NA (small nodule)	Superficial on dorsum of distal shaft	At ages 12 and 39, small nodule removed from prepuce; histology unknown. At 46, radical amputation after failed radiation	No follow-up
3	Meller (1932)	64	NA	Superficial, proximal to coronal sulcus	Radiotherapy and eventual amputation	No follow-up
4	Ashley and Edwards (1957)	49	NA (＞2)	Superficial, proximal to coronal sulcus	Local excision followed by recurrence after 18 years.	Well 18 months after 2nd operation
5	Fagundes et al. (1962)	52	NA	Deep, adherent to urethra at root of penis	Local excision with 3 recurrences over 5 years. Radiotherapy and eventual amputation	Well 10 months after amputation
6	Izdebski and Wiercinski (1962)	31	NA	Deep, adherent to corpus cavernosum	Refused treatment	Dead 3 years later with widespread metastases
7	Pack et al. (1963)	83	4	Deep, root of penis	Radiotherapy and eventual amputation	Dead 2 years later with lung metastases
8	Chaudhuri and Balasubrahmanyan (1966)	40	6	Superficial on left side of prepuce	Radical amputation	Alive, well 3 years later
9	Bakken et al. (1968)	60	19	Deep, bulbous portion of corpus spongiosum	Radical amputation	Dead 6 months later with widespread metastases
10	Hutcheson et al. (1969)	63	NA (>4.5)	Superficial, dorsal aspect of midshaft of penis	Local excision with recurrences at 3 and 8 years. Radiotherapy and eventual amputation	No recurrence after radical excision
11	Pratt and Ross (1969)	38	3	Deep, root of penis	Radical amputation	Alive, well 2 years after operation
12	Dehner and Smith (1970)	67	NA	Superficial on dorsal shaft of distal penis	Local excision	No follow-up
13	Dehner and Smith (1970)	45	3	Superficial on dorsum of shaft	Local excision	Well 1 year later
14	Greenwood et al. (1972)	64	NA	Superficial near frenulum	Radiotherapy. Eventual partial amputation 2 years later	Alive, well 1 year after operation
15	Glucker et al. (1972)	6	NA	Superficial, dorsum of glans	Local excision	Alive, free from recurrence at 1 year
16	Nkposong and Osunkoya (1972)	52	NA	Deep in right corpus cavernosum	Local excision	Dead 3 months after operation
17	Gupta et al. (1973)	60	10.5	Deep in distal part of shaft and glans	Radical amputation	Dead 5 months later with widespread metastases
18	Prabhakar et al. (1975)	54		Deep, anterior portion of shaft	Penectomy	Dead 1 month after operation with lung metastases
19	Hamal (1975)	84	NA	Glans penis at the coronal sulcus	Partial amputation	Alive, free from recurrence for 6 months
20	Blath and Manley (1975)	44	5 (multinodular)	Prepuce	Wide circumcision	Well 1 year later and free from recurrence
21	Armijo et al. (1978)	70	NA	Glans and prepuce	Local excision, followed by another local excision	No recurrence after 8 months
22	Elem and Nieslanik (1979)	60	NA	Deep, corpus spongiosum	Partial amputation	Dead 1 month after operation with lung metastases
23	Weinberger et al. (1982)	47	1	Superficial, proximal to coronal sulcus	Local excision	Well 9 months after surgery
24	Jain et al. (1982)	55	5	Superficial involving the glans of penis	Total amputation	Well 18 months after surgery
25	McDonald et al. (1983)	62	8	Deep in right corpus cavernosum	Chemotherapy followed by emasculation and radiotherapy	Dead 7 months after initial diagnosis
26	Isa et al. (1984)	39	NA (small nodule)	Superficial on dorsal shaft of penis	Local excision, then partial penectomy. Right groin dissection with radiotherapy 18 years later	Alive, well 1 year following groin dissection
27	Smart (1984)	61	NA	Deep, root of penis	Radical penectomy and radiotherapy	Well at 6 months
28	Valadez and Waters (1986)/Kathuria et al.(1986)/Fetsch et al. (2004)	45	2	Superficial on prepuce	Circumcision	Well at 18 months
29	Koizumi, et al. (1987)	53	NA	Glans	Partial penectomy	Well at 12 months
30	Pow-Sang and Orihuela (1994)	44	NA	Superficial on prepuce	Wide circumcision	Well at 28 months
31	Dobos et al. (2001)	38	2.5,0.4, and 0.3	Glans and shaft	Radical amputation	Alive with widespread metastases, 6 months after surgery
32	Katsikas et al. (2002)	78	8´ 8´14	Penile root, midshaft	radical penectomy	No recurrence after 2 years
33	Dominici et al. (2004)	53	2 × 1	Superficial on prepuce	Circumcision. Partial penectomy at 4 year recurrence	Well 12 months after 2nd operation
34	Fetsch et al. (2004)	43	2	Circumcision scar	Local excision	NA
35	Fetsch et al. (2004)	45	2.4	Dorsolateral midshaft	Local excision	NA
36	Fetsch et al. (2004)	49	1.5	Circumcision scar and distal shaft	Local excision	Recurrence after 1 year → Local excision → Recurrence after 3 years → Partial amputation → No recurrence after 5 years 8 months
37	Fetsch et al. (2004)	53	0.5	Base of shaft at junction with abdominal wall	Local excision	No recurrence after 5 years 2 months
38	Fetsch et al. (2004)	53	0.9	Lateral shaft, near base	Local excision	No recurrence after 11 years
39	Fetsch et al. (2004)	59	1.2	Prepuce and distal shaft	Local excision	NA
40	Fetsch et al. (2004)	61	2	Shaft	Local excision	No recurrence after 13 years 11 months
41	Fetsch et al. (2004)	62	0.7	Circumcision scar	Local excision	No recurrence after 16 years 1 month
42	Fetsch et al. (2004)	43	Multiple pieces to 2	Periurethral (shaft)	Local excision	No recurrence after 18 years 7 months
43	Fetsch et al. (2004)	47	1.5	shaft	Local excision, Local excision, Wide local excision	Recurrence after 2 years 4 months → Local excision → Recurrence after 3 months → Wide local excision → No recurrence after 10 years 4 months
44	Fetsch et al. (2004)	48	1.5	Penis, NOS	Local excision	NA
45	Fetsch et al. (2004)	58	6	Penile root	Local excision	NA
46	Fetsch et al. (2004)	NA	NA	Shaft	Local excision ´ 5 and lymph node dissection	Local recurrence ´ 4, followed 10 months later by a metastasis to left arm, then lost to follow up
47	Mendis et al. (2005)	51	NA	Glans	Local excision	No recurrence after 5 months
48	Nanri et al. (2006)	27	10 × 7	Deep in penile root	total penectomy and chemotherapy	died from disseminated disease 14 months after surgery
49	Cibull et al. (2008)	68	1.5	Glans	partial penectomy	No recurrence after 13 months
50	Sundersingh et al. (2009)	56	3.5 × 3 × 3	Deep, glans and distal shaft	Total penectomy	No recurrence after 6 months
51	Lacarrière et al. (2011)	64	NA (bilateral masses)	Deep, penile root	Local excision, total penectomy and chemotherapy	lung metastases after 2 months operation
52	Brisciani et al. (2012)	63	1.3 nodule	Distal shaft	Local excision	No recurrence after 3 months
53	Cigna et al. (2013)	62	2.2 × 1.5	Dorsum of glans	Local excision	No recurrence after 1 year
54	D'Cruze et al. (2014)	59	4	Glans	Partial penectomy	No recurrence after 11 months
55	Romero et al. (2015)	39	1	Distal shaft	Local excision	No recurrence after 3 years 6 months
56	Khobragade et al. (2015)	26	4.7 × 3.7 × 5.4	Penile root	Local excision	No recurrence after 2 years
57	Khobragade et al. (2015)	38	3 × 4 (multinodular)	Glans, Proximal shaft	Total penectomy	No recurrence after 9 months
58	Rabinovich (2018)	39	2	Superficial, prepuce	Wide circumcision	No recurrence after 9 months
59	Ajmal et al. (2022)	70	3 × 2.2 × 1.5	Prepuce	circumcision	NA
60	Raimundo Nonato Gois da Costa Junior et al. (2022)	54	2.0 × 1.0	Glans	Local excision (The surgical margin had neoplasm)	No recurrence after 5 months
61	Goyal, et al. (2022)	70	6.5 × 5.5	Glans, distal shaft	Partial penectomy	NA
62	present	69	3 × 2.5	Superficial, shaft	Local excision	No recurrence after 17 months
NA not available; NOS, not otherwise specified;
